# Supplementary material for: Mechanistic Basis for In Vivo Therapeutic Efficacy of CK2 Inhibitor CX-4945 in Acute Myeloid Leukemia
Source: Cancers (Basel). 2021 Mar 5;13(5):1127. doi: 10.3390/cancers13051127 (PMC7975325; doi:10.3390/cancers13051127)
Supplement: Supplementary file 1 [file cancers-13-01127-s001.zip]

Archive with 3 entries (2 files):
- 7952-supply/
- 7952-supply/cancers-1097952-supply.docx
- 7952-supply/cancers-1097952-Western blot.pdf
